# Supplementary material for: A new genus and a new species in the subfamily Polyzosteriinae (Blattodea, Blattidae) from China
Source: Zookeys. 2019 Jun 5;852:85–100. doi: 10.3897/zookeys.852.33325 (PMC6562000; doi:10.3897/zookeys.852.33325)
Supplement: XML Treatment for Laevifacies [file zookeys.852.33325-treatment1.xml]

<!DOCTYPE tp:taxon-treatment
  PUBLIC "-//TaxonX//DTD Taxonomic Treatment Publishing DTD v0 20100105//EN" "tax-treatment-NSO.dtd">
<tp:taxon-treatment xmlns:tp="http://www.plazi.org/taxpub"><tp:treatment-meta><kwd-group><label>Taxon classification</label><kwd><named-content xmlns:xlink="http://www.w3.org/1999/xlink" content-type="kingdom">Animalia</named-content></kwd><kwd><named-content xmlns:xlink="http://www.w3.org/1999/xlink" content-type="order">Blattodea</named-content></kwd><kwd><named-content xmlns:xlink="http://www.w3.org/1999/xlink" content-type="family">Blattidae</named-content></kwd></kwd-group><mixed-citation publication-type="journal"><person-group><name><surname>Liao</surname><given-names>Shuran</given-names></name><name><surname>Wang</surname><given-names>Zongqing</given-names></name><name><surname>Che</surname><given-names>Yanli</given-names></name></person-group><article-title>A new genus and a new species in the subfamily <tp:taxon-name><tp:taxon-name-part taxon-name-part-type="subfamily">Polyzosteriinae</tp:taxon-name-part></tp:taxon-name> (<tp:taxon-name><tp:taxon-name-part taxon-name-part-type="order">Blattodea</tp:taxon-name-part></tp:taxon-name>, <tp:taxon-name><tp:taxon-name-part taxon-name-part-type="family">Blattidae</tp:taxon-name-part></tp:taxon-name>) from China</article-title><source>Zookeys</source><day>05</day><month>6</month><year>2019</year><volume>852</volume><fpage>85</fpage><lpage>100</lpage><pub-id pub-id-type="doi">10.3897/zookeys.852.33325</pub-id></mixed-citation></tp:treatment-meta><tp:nomenclature><tp:taxon-name>
              <tp:taxon-name-part taxon-name-part-type="genus" reg="Laevifacies">Laevifacies</tp:taxon-name-part>
              <object-id xmlns:xlink="http://www.w3.org/1999/xlink" content-type="zoobank" xlink:type="simple">http://zoobank.org/EC93B8A9-1413-4EB1-B139-63AF641FD6E3</object-id>
            </tp:taxon-name><tp:taxon-status xmlns:xlink="http://www.w3.org/1999/xlink" xlink:type="simple">gen. nov.</tp:taxon-status></tp:nomenclature><tp:treatment-sec sec-type="type species" id="SECID0E6YAE"><title>Type species.</title><p><italic><tp:taxon-name><tp:taxon-name-part taxon-name-part-type="genus" reg="Laevifacies">Laevifacies</tp:taxon-name-part><tp:taxon-name-part taxon-name-part-type="species" reg="quadrialata">quadrialata</tp:taxon-name-part></tp:taxon-name></italic> sp. nov. here designated.</p></tp:treatment-sec><tp:treatment-sec sec-type="Generic diagnosis" id="SECID0EQZAE"><title>Generic diagnosis.</title><p>Body small to medium, thinner in male, thorax slightly broader than abdomen. Surface smooth and shining. Pronotum slightly semicircular, vertex barely exposed. Male with vestigial tegmina and hind wings on mesonotum and metanotum respectively, both nearly triangular; female only with vestigial tegmina, its shape similar to that of male, without hind wings. Legs strong but short, coxae with <!--PageBreak --><!--PageBreak -->punctation, front femora Type A<sub>2</sub>. Mid and hind metatarsus with strong spines, claws symmetrical. Cerci strong, short and symmetrical. Styli long and symmetrical. Supra-anal plate in male short, triangular; subgenital plate broad and short, slightly quadrilateral and symmetrical. L1 divided into two parts, L3 bifurcated, one branch short, the other one long, R1 nearly claw-like and R2 large, hooked.</p></tp:treatment-sec><tp:treatment-sec sec-type="etymology" id="SECID0E2ZAE"><title>Etymology.</title><p>The name <italic>Laevifacies</italic> is derived from two Latin words <italic>laevis</italic> and <italic>facies</italic>, referring to the smooth and shining surface of terga. The gender of <italic><tp:taxon-name><tp:taxon-name-part taxon-name-part-type="genus" reg="Laevifacies">Laevifacies</tp:taxon-name-part></tp:taxon-name></italic> is feminine.</p></tp:treatment-sec><tp:treatment-sec sec-type="remarks" id="SECID0ET1AE"><title>Remarks.</title><p>Based on former studies (<xref ref-type="bibr" rid="B10">Gutiérrez 2013</xref>, <xref ref-type="bibr" rid="B11">2014</xref>; <xref ref-type="bibr" rid="B24">Mackerras 1965a</xref>, <xref ref-type="bibr" rid="B25">1965b</xref>, <xref ref-type="bibr" rid="B26">1965c</xref>, <xref ref-type="bibr" rid="B27">1966a</xref>, <xref ref-type="bibr" rid="B28">1966b</xref>, <xref ref-type="bibr" rid="B29">1967a</xref>, <xref ref-type="bibr" rid="B30">1967b</xref>, <xref ref-type="bibr" rid="B31">1968a</xref>, <xref ref-type="bibr" rid="B32">1968b</xref>; <xref ref-type="bibr" rid="B35">Rehn and Hebard 1927</xref>), the <tp:taxon-name><tp:taxon-name-part taxon-name-part-type="subfamily">Polyzosteriinae</tp:taxon-name-part></tp:taxon-name> is characterized as follows: species having semicircular pronotum, lobiform vestigial tegmina, angles of T2–T7 produced, tarsi usually short, bare or with hind and sometimes mid metatarsi spiny (<italic><tp:taxon-name><tp:taxon-name-part taxon-name-part-type="genus" reg="Laevifacies">Laevifacies</tp:taxon-name-part></tp:taxon-name></italic> with mid and hind metatarsi spiny, while in <xref ref-type="bibr" rid="B32">Mackerras (1968b)</xref>, Australian species of <tp:taxon-name><tp:taxon-name-part taxon-name-part-type="subfamily">Blattinae</tp:taxon-name-part></tp:taxon-name> and <tp:taxon-name><tp:taxon-name-part taxon-name-part-type="subfamily">Polyzosteriinae</tp:taxon-name-part></tp:taxon-name> from other <tp:taxon-name><tp:taxon-name-part taxon-name-part-type="family">Blattidae</tp:taxon-name-part></tp:taxon-name> with all metatarsi spiny), large pulvilli and arolia, cerci strong, short and symmetrical, L1 with hollow finger-like projection and sclerotized projection and R1 claw-like and margin with projection; thus, <italic><tp:taxon-name><tp:taxon-name-part taxon-name-part-type="genus" reg="Laevifacies">Laevifacies</tp:taxon-name-part></tp:taxon-name></italic> is placed in the subfamily <tp:taxon-name><tp:taxon-name-part taxon-name-part-type="subfamily">Polyzosteriinae</tp:taxon-name-part></tp:taxon-name>. <italic><tp:taxon-name><tp:taxon-name-part taxon-name-part-type="genus" reg="Laevifacies">Laevifacies</tp:taxon-name-part></tp:taxon-name></italic> has common features with <italic><tp:taxon-name><tp:taxon-name-part taxon-name-part-type="genus" reg="Melanozosteria">Melanozosteria</tp:taxon-name-part></tp:taxon-name></italic>, <italic><tp:taxon-name><tp:taxon-name-part taxon-name-part-type="genus" reg="Eurycotis">Eurycotis</tp:taxon-name-part></tp:taxon-name></italic>, <italic><tp:taxon-name><tp:taxon-name-part taxon-name-part-type="genus" reg="Leptozosteria">Leptozosteria</tp:taxon-name-part></tp:taxon-name></italic>, and <italic><tp:taxon-name><tp:taxon-name-part taxon-name-part-type="genus" reg="Platyzosteria">Platyzosteria</tp:taxon-name-part></tp:taxon-name></italic>, such as body small to large, and shining, usually with vestigial tegmina, angles of T5–T6 acute, T6–T7 with punctation and hind metatarsus usually spiny (<xref ref-type="bibr" rid="B10">Gutiérrez 2013</xref>, <xref ref-type="bibr" rid="B11">2014</xref>; <xref ref-type="bibr" rid="B26">Mackerras 1965c</xref>, <xref ref-type="bibr" rid="B32">1968b</xref>). <italic><tp:taxon-name><tp:taxon-name-part taxon-name-part-type="genus" reg="Laevifacies">Laevifacies</tp:taxon-name-part></tp:taxon-name></italic> is similar to the <italic><tp:taxon-name><tp:taxon-name-part taxon-name-part-type="genus" reg="Melanozosteria">Melanozosteria</tp:taxon-name-part></tp:taxon-name></italic> and <italic><tp:taxon-name><tp:taxon-name-part taxon-name-part-type="genus" reg="Eurycotis">Eurycotis</tp:taxon-name-part></tp:taxon-name></italic> in general appearance, but it can be distinguished from <italic><tp:taxon-name><tp:taxon-name-part taxon-name-part-type="genus" reg="Melanozosteria">Melanozosteria</tp:taxon-name-part></tp:taxon-name></italic> by the following characters: 1) body thin and small in male (Figure <xref ref-type="fig" rid="F3">2A, B</xref>), while in <italic><tp:taxon-name><tp:taxon-name-part taxon-name-part-type="genus" reg="Melanozosteria">Melanozosteria</tp:taxon-name-part></tp:taxon-name></italic>, it is broad and large (Figure <xref ref-type="fig" rid="F5">4A, B, F, G</xref>); 2) the surface of terga smooth (Figure <xref ref-type="fig" rid="F3">2A</xref>), vs. surface with punctation in <italic><tp:taxon-name><tp:taxon-name-part taxon-name-part-type="genus" reg="Melanozosteria">Melanozosteria</tp:taxon-name-part></tp:taxon-name></italic> (Figure <xref ref-type="fig" rid="F5">4A, F</xref>); 3) male with vestigial tegmina and hind wings (Figure <xref ref-type="fig" rid="F3">2A</xref>), but in <italic><tp:taxon-name><tp:taxon-name-part taxon-name-part-type="genus" reg="Melanozosteria">Melanozosteria</tp:taxon-name-part></tp:taxon-name></italic> only with vestigial tegmina or apterous (Figure <xref ref-type="fig" rid="F5">4A, F</xref>); 4) the margin of L2d smooth and posterior of L2d finger-like with more small spines (Figure <xref ref-type="fig" rid="F4">3A</xref>), while in <italic><tp:taxon-name><tp:taxon-name-part taxon-name-part-type="genus" reg="Melanozosteria">Melanozosteria</tp:taxon-name-part></tp:taxon-name></italic> the margin strongly denticulate and posterior of L2d with acute angle (Figure <xref ref-type="fig" rid="F5">4J, M</xref>); 5) L3 bifurcated, one short and the other long (Figure <xref ref-type="fig" rid="F4">3A</xref>), however, L3 unbifurcated or bifurcated with branches of equal length in <italic><tp:taxon-name><tp:taxon-name-part taxon-name-part-type="genus" reg="Melanozosteria">Melanozosteria</tp:taxon-name-part></tp:taxon-name></italic> (Figure <xref ref-type="fig" rid="F5">4J, M</xref>); 6) R1 fist-shaped (Figure <xref ref-type="fig" rid="F4">3C</xref>), while in <italic><tp:taxon-name><tp:taxon-name-part taxon-name-part-type="genus" reg="Melanozosteria">Melanozosteria</tp:taxon-name-part></tp:taxon-name></italic> foot-shaped or finger-shaped (Figure <xref ref-type="fig" rid="F5">4K, M</xref>); and 7) R2 only with one large and long uniform structure (Figure <xref ref-type="fig" rid="F4">3C</xref>), while in <italic><tp:taxon-name><tp:taxon-name-part taxon-name-part-type="genus" reg="Melanozosteria">Melanozosteria</tp:taxon-name-part></tp:taxon-name></italic>, two unequal forked structures present (Figure <xref ref-type="fig" rid="F5">4K, M</xref>); and it can be distinguished from <italic><tp:taxon-name><tp:taxon-name-part taxon-name-part-type="genus" reg="Eurycotis">Eurycotis</tp:taxon-name-part></tp:taxon-name></italic> by the following characters: 1) tibiae not specialized, while in <italic><tp:taxon-name><tp:taxon-name-part taxon-name-part-type="genus" reg="Eurycotis">Eurycotis</tp:taxon-name-part></tp:taxon-name></italic>, one group of which species have smooth surface, uniform black body and lateral tegmina, with highly specialized caudal tibiae; 2) R2 is hook-like, while in <italic><tp:taxon-name><tp:taxon-name-part taxon-name-part-type="genus" reg="Eurycotis">Eurycotis</tp:taxon-name-part></tp:taxon-name></italic> R2 is pincer-like. In addition, <italic><tp:taxon-name><tp:taxon-name-part taxon-name-part-type="genus" reg="Eurycotis">Eurycotis</tp:taxon-name-part></tp:taxon-name></italic> is restricted to South and North America and Cuba, while <italic><tp:taxon-name><tp:taxon-name-part taxon-name-part-type="genus" reg="Laevifacies">Laevifacies</tp:taxon-name-part></tp:taxon-name></italic> gen. nov. is found in East Asia. <italic><tp:taxon-name><tp:taxon-name-part taxon-name-part-type="genus" reg="Laevifacies">Laevifacies</tp:taxon-name-part></tp:taxon-name></italic> is similar to the <italic><tp:taxon-name><tp:taxon-name-part taxon-name-part-type="genus" reg="Methana">Methana</tp:taxon-name-part></tp:taxon-name></italic> in the following genitalia characteristics, the margin of L2d smooth, R1 as a strongly claw-like sclerotized process, both of L1 have two structures, L1 of <italic><tp:taxon-name><tp:taxon-name-part taxon-name-part-type="genus" reg="Methana">Methana</tp:taxon-name-part></tp:taxon-name></italic> has strong finger-like sclerotization and a membranous lobe, while <italic><tp:taxon-name><tp:taxon-name-part taxon-name-part-type="genus" reg="Laevifacies">Laevifacies</tp:taxon-name-part></tp:taxon-name></italic> has a finger-like membrane and a strongly sclerotized lobe (Figure <xref ref-type="fig" rid="F4">3A, B</xref>).</p><fig id="F3" position="float" orientation="portrait"><label>Figure 2.</label><caption><p><bold>A–K</bold><italic><tp:taxon-name><tp:taxon-name-part taxon-name-part-type="genus" reg="Laevifacies">Laevifacies</tp:taxon-name-part><tp:taxon-name-part taxon-name-part-type="species" reg="quadrialata">quadrialata</tp:taxon-name-part></tp:taxon-name></italic> sp. nov. <bold>A–F, I–K</bold> male holotype <bold>A</bold> in dorsal view <bold>B</bold> in ventral view <bold>C</bold> pronotum, in dorsal view <bold>D</bold> head, in ventral view <bold>E</bold> femur, in ventral view <bold>F</bold> tibia, in ventral view <bold>I</bold> fore tarsus, in ventral view <bold>J</bold> mid tarsus, in ventral view <bold>K</bold> hind tarsus, in ventral view. <bold>G–H</bold> female paratype <bold>G</bold> in dorsal view <bold>H</bold> in ventral view. Scale bars: 5 mm (<bold>A–B, G–H</bold>); 1 mm (<bold>C–F, I–K</bold>).</p></caption><graphic xmlns:xlink="http://www.w3.org/1999/xlink" xlink:href="zookeys-852-085-g002.jpg" position="float" orientation="portrait" xlink:type="simple" id="oo_306036.jpg"/></fig><fig id="F4" position="float" orientation="portrait"><label>Figure 3.</label><caption><p><bold>A–G</bold> male genitalia features from holotype <bold>A</bold> left phallomere, in dorsal view <bold>B</bold> L1 of left phallomere, in dorsal view <bold>C</bold> right phallomere, in dorsal view <bold>D</bold> subgenital plate, in ventral view <bold>E</bold> supra-anal plate, in dorsal view <bold>F–G</bold> female genitalia features from paratype <bold>F</bold> subgenital plate, in ventral view <bold>G</bold> supra-anal plate and genitalia, in dorsal view. Abbreviations: <bold>a.a.</bold>, anterior arch; <bold>acc.pr.</bold>, accessory process; <bold>bsv.</bold>, basivalvula; <bold>c.a.</bold>, central apodeme; <bold>i.p.p.</bold>, inner posterior process; <bold>lat.st.IX–X</bold>, laterosternal of the ninth-tenth segment; <bold>L.ph.</bold>, left phallomere; <bold>L1–L3</bold>, parts of left phallomere; <bold>o.p.p.</bold>, outer posterior process; <bold>R.ph.</bold>, right phallomere; <bold>R1–R3</bold>, parts of right phallomere; <bold>v.I–III</bold>, first-third valve; <bold>v.ph.</bold>, ventral phallomere. Scale bars: 1 mm (<bold>A, C–G</bold>); 0.5 mm (<bold>B</bold>).</p></caption><graphic xmlns:xlink="http://www.w3.org/1999/xlink" xlink:href="zookeys-852-085-g003.jpg" position="float" orientation="portrait" xlink:type="simple" id="oo_306037.jpg"/></fig><fig id="F5" position="float" orientation="portrait"><label>Figure 4.</label><caption><p><bold>A–E, I–L</bold><italic><tp:taxon-name><tp:taxon-name-part taxon-name-part-type="genus" reg="Melanozosteria">Melanozosteria</tp:taxon-name-part><tp:taxon-name-part taxon-name-part-type="species" reg="nitida">nitida</tp:taxon-name-part></tp:taxon-name></italic> from Guangxi, male <bold>A</bold> in dorsal view <bold>B</bold> in ventral view <bold>C</bold> pronotum, in dorsal view <bold>D</bold> head, in ventral view <bold>E</bold> tarsus, in ventral view <bold>F–H</bold> Lectotype of <italic><tp:taxon-name><tp:taxon-name-part taxon-name-part-type="genus" reg="Melanozosteria">Melanozosteria</tp:taxon-name-part><tp:taxon-name-part taxon-name-part-type="species" reg="nitida">nitida</tp:taxon-name-part></tp:taxon-name></italic>, male <bold>F</bold> in dorsal view <bold>G</bold> in ventral view <bold>H</bold> labels <bold>I</bold> subgenital plate, in ventral view <bold>J</bold> left phallomere, in dorsal view <bold>K</bold> right phallomere, in dorsal view <bold>L</bold> supra-anal plate, in dorsal view <bold>M</bold> genitalia of <italic><tp:taxon-name><tp:taxon-name-part taxon-name-part-type="genus" reg="Melanozosteria">Melanozosteria</tp:taxon-name-part><tp:taxon-name-part taxon-name-part-type="species" reg="nitida">nitida</tp:taxon-name-part></tp:taxon-name></italic> in <xref ref-type="bibr" rid="B31">Mackerras (1968a)</xref><bold>F–H</bold> provided by H. Bruckner, Natural History Museum Vienna, NOaS Image Collection. Scale bars: 10 mm (<bold>A–B, F–G</bold>); 1 mm (<bold>C–E, I–M</bold>).</p></caption><graphic xmlns:xlink="http://www.w3.org/1999/xlink" xlink:href="zookeys-852-085-g004.jpg" position="float" orientation="portrait" xlink:type="simple" id="oo_306038.jpg"/></fig></tp:treatment-sec><tp:treatment-sec sec-type="distribution" id="SECID0E2LAG"><title>Geographical distribution.</title><p>China (Hainan).</p><!--PageBreak --></tp:treatment-sec><ref-list><ref id="B10"><mixed-citation xmlns:xlink="http://www.w3.org/1999/xlink" xlink:type="simple"><!--PageBreak --><person-group><name name-style="western"><surname>Gutiérrez</surname><given-names>E</given-names></name></person-group> (<year>2013</year>) <article-title>El género <italic><tp:taxon-name><tp:taxon-name-part taxon-name-part-type="genus">Eurycotis</tp:taxon-name-part></tp:taxon-name></italic> (<tp:taxon-name><tp:taxon-name-part taxon-name-part-type="superorder">Dictyoptera</tp:taxon-name-part></tp:taxon-name>: <tp:taxon-name><tp:taxon-name-part taxon-name-part-type="suborder">Blattaria</tp:taxon-name-part></tp:taxon-name>: <tp:taxon-name><tp:taxon-name-part taxon-name-part-type="family">Blattidae</tp:taxon-name-part></tp:taxon-name>: <tp:taxon-name><tp:taxon-name-part taxon-name-part-type="subfamily">Polyzosteriinae</tp:taxon-name-part></tp:taxon-name>) 1. Especies de la Hispaniola. Primera parte: seis especies nuevas.</article-title><source>Novitates Caribaea</source><volume>2013</volume>(<issue>6</issue>): <fpage>16</fpage>–<lpage>35</lpage>.</mixed-citation></ref><ref id="B11"><mixed-citation xmlns:xlink="http://www.w3.org/1999/xlink" xlink:type="simple"><person-group><name name-style="western"><surname>Gutiérrez</surname><given-names>E</given-names></name></person-group> (<year>2014</year>) <article-title>El género <italic><tp:taxon-name><tp:taxon-name-part taxon-name-part-type="genus">Eurycotis</tp:taxon-name-part></tp:taxon-name></italic> (<tp:taxon-name><tp:taxon-name-part taxon-name-part-type="superorder">Dictyoptera</tp:taxon-name-part></tp:taxon-name>: <tp:taxon-name><tp:taxon-name-part taxon-name-part-type="suborder">Blattaria</tp:taxon-name-part></tp:taxon-name>: <tp:taxon-name><tp:taxon-name-part taxon-name-part-type="family">Blattidae</tp:taxon-name-part></tp:taxon-name>: <tp:taxon-name><tp:taxon-name-part taxon-name-part-type="subfamily">Polyzosteriinae</tp:taxon-name-part></tp:taxon-name>) 1. Especies de la Hispaniola. Segunda parte: siete especies nuevas.</article-title><source>Novitates Caribaea</source><volume>2014</volume>(<issue>7</issue>): <fpage>1</fpage>–<lpage>21</lpage>.</mixed-citation></ref><ref id="B24"><mixed-citation xmlns:xlink="http://www.w3.org/1999/xlink" xlink:type="simple"><person-group><name name-style="western"><surname>Mackerras</surname><given-names>MJ</given-names></name></person-group> (<year>1965a</year>) <article-title>Australian <tp:taxon-name><tp:taxon-name-part taxon-name-part-type="family">Blattidae</tp:taxon-name-part></tp:taxon-name> (<tp:taxon-name><tp:taxon-name-part taxon-name-part-type="order">Blattodea</tp:taxon-name-part></tp:taxon-name>). I. General remarks and revision of the genus <italic><tp:taxon-name><tp:taxon-name-part taxon-name-part-type="genus">Polyzosteria</tp:taxon-name-part></tp:taxon-name></italic> Burmeister.</article-title><source>Australian Journal of Zoology</source><volume>13</volume>: <fpage>841</fpage>–<lpage>882</lpage>. <ext-link xlink:type="simple" ext-link-type="doi" xlink:href="10.1071/ZO9650841">https://doi.org/10.1071/ZO9650841</ext-link></mixed-citation></ref><ref id="B25"><mixed-citation xmlns:xlink="http://www.w3.org/1999/xlink" xlink:type="simple"><person-group><name name-style="western"><surname>Mackerras</surname><given-names>MJ</given-names></name></person-group> (<year>1965b</year>) <article-title>Australian <tp:taxon-name><tp:taxon-name-part taxon-name-part-type="family">Blattidae</tp:taxon-name-part></tp:taxon-name> (<tp:taxon-name><tp:taxon-name-part taxon-name-part-type="order">Blattodea</tp:taxon-name-part></tp:taxon-name>). II. Revision of the genus <italic><tp:taxon-name><tp:taxon-name-part taxon-name-part-type="genus">Euzosteria</tp:taxon-name-part></tp:taxon-name></italic> Shelford.</article-title><source>Australian Journal of Zoology</source><volume>13</volume>: <fpage>883</fpage>–<lpage>902</lpage>. <ext-link xlink:type="simple" ext-link-type="doi" xlink:href="10.1071/ZO9670593">https://doi.org/10.1071/ZO9670593</ext-link></mixed-citation></ref><ref id="B26"><mixed-citation xmlns:xlink="http://www.w3.org/1999/xlink" xlink:type="simple"><!--PageBreak --><person-group><name name-style="western"><surname>Mackerras</surname><given-names>MJ</given-names></name></person-group> (<year>1965c</year>) <article-title>Australian <tp:taxon-name><tp:taxon-name-part taxon-name-part-type="family">Blattidae</tp:taxon-name-part></tp:taxon-name> (<tp:taxon-name><tp:taxon-name-part taxon-name-part-type="order">Blattodea</tp:taxon-name-part></tp:taxon-name>). III. Revision of the genera <italic><tp:taxon-name><tp:taxon-name-part taxon-name-part-type="genus">Zonioploca</tp:taxon-name-part></tp:taxon-name></italic> Stål and <italic><tp:taxon-name><tp:taxon-name-part taxon-name-part-type="genus">Eppertia</tp:taxon-name-part></tp:taxon-name></italic> Shaw.</article-title><source>Australian Journal of Zoology</source><volume>13</volume>: <fpage>903</fpage>–<lpage>927</lpage>. <ext-link xlink:type="simple" ext-link-type="doi" xlink:href="10.1071/ZO9650903">https://doi.org/10.1071/ZO9650903</ext-link></mixed-citation></ref><ref id="B27"><mixed-citation xmlns:xlink="http://www.w3.org/1999/xlink" xlink:type="simple"><person-group><name name-style="western"><surname>Mackerras</surname><given-names>MJ</given-names></name></person-group> (<year>1966a</year>) <article-title>Australian <tp:taxon-name><tp:taxon-name-part taxon-name-part-type="family">Blattidae</tp:taxon-name-part></tp:taxon-name> (<tp:taxon-name><tp:taxon-name-part taxon-name-part-type="order">Blattodea</tp:taxon-name-part></tp:taxon-name>). IV <italic><tp:taxon-name><tp:taxon-name-part taxon-name-part-type="genus">Megazosteria</tp:taxon-name-part></tp:taxon-name></italic>, gen. nov., and revision of the genera <italic><tp:taxon-name><tp:taxon-name-part taxon-name-part-type="genus">Desmozosteria</tp:taxon-name-part></tp:taxon-name></italic> Shelford.</article-title><source>Australian Journal of Zoology</source><volume>14</volume>: <fpage>305</fpage>–<lpage>324</lpage>. <ext-link xlink:type="simple" ext-link-type="doi" xlink:href="10.1071/ZO9660305">https://doi.org/10.1071/ZO9660305</ext-link></mixed-citation></ref><ref id="B28"><mixed-citation xmlns:xlink="http://www.w3.org/1999/xlink" xlink:type="simple"><person-group><name name-style="western"><surname>Mackerras</surname><given-names>MJ</given-names></name></person-group> (<year>1966b</year>) <article-title>Australian <tp:taxon-name><tp:taxon-name-part taxon-name-part-type="family">Blattidae</tp:taxon-name-part></tp:taxon-name> (<tp:taxon-name><tp:taxon-name-part taxon-name-part-type="order">Blattodea</tp:taxon-name-part></tp:taxon-name>). V. Revision of the genera <italic><tp:taxon-name><tp:taxon-name-part taxon-name-part-type="genus">Anamesia</tp:taxon-name-part></tp:taxon-name></italic> Tepper and <italic><tp:taxon-name><tp:taxon-name-part taxon-name-part-type="genus">Pseudolampra</tp:taxon-name-part></tp:taxon-name></italic> Tepper.</article-title><source>Australian Journal of Zoology</source><volume>14</volume>: <fpage>335</fpage>–<lpage>363</lpage>. <ext-link xlink:type="simple" ext-link-type="doi" xlink:href="10.1071/ZO9660335">https://doi.org/10.1071/ZO9660335</ext-link></mixed-citation></ref><ref id="B29"><mixed-citation xmlns:xlink="http://www.w3.org/1999/xlink" xlink:type="simple"><person-group><name name-style="western"><surname>Mackerras</surname><given-names>MJ</given-names></name></person-group> (<year>1967a</year>) <article-title>Australian <tp:taxon-name><tp:taxon-name-part taxon-name-part-type="family">Blattidae</tp:taxon-name-part></tp:taxon-name> (<tp:taxon-name><tp:taxon-name-part taxon-name-part-type="order">Blattodea</tp:taxon-name-part></tp:taxon-name>). VI. Revision of the genus <italic><tp:taxon-name><tp:taxon-name-part taxon-name-part-type="genus">Cosmozosteria</tp:taxon-name-part></tp:taxon-name></italic> Stål.</article-title><source>Australian Journal of Zoology</source><volume>15</volume>: <fpage>593</fpage>–<lpage>618</lpage>. <ext-link xlink:type="simple" ext-link-type="doi" xlink:href="10.1071/ZO9670593">https://doi.org/10.1071/ZO9670593</ext-link></mixed-citation></ref><ref id="B30"><mixed-citation xmlns:xlink="http://www.w3.org/1999/xlink" xlink:type="simple"><person-group><name name-style="western"><surname>Mackerras</surname><given-names>MJ</given-names></name></person-group> (<year>1967b</year>) <article-title>Australian <tp:taxon-name><tp:taxon-name-part taxon-name-part-type="family">Blattidae</tp:taxon-name-part></tp:taxon-name> (<tp:taxon-name><tp:taxon-name-part taxon-name-part-type="order">Blattodea</tp:taxon-name-part></tp:taxon-name>). VII. The <italic><tp:taxon-name><tp:taxon-name-part taxon-name-part-type="genus">Platyzosteria</tp:taxon-name-part></tp:taxon-name></italic> group; general remarks and revision of the subgenera <italic><tp:taxon-name><tp:taxon-name-part taxon-name-part-type="genus">Platyzosteria</tp:taxon-name-part></tp:taxon-name></italic> Brunner and <italic><tp:taxon-name><tp:taxon-name-part taxon-name-part-type="genus">Leptozosteria</tp:taxon-name-part></tp:taxon-name></italic> Tepper.</article-title><source>Australian Journal of Zoology</source><volume>15</volume>: <fpage>1207</fpage>–<lpage>1298</lpage>. <ext-link xlink:type="simple" ext-link-type="doi" xlink:href="10.1071/ZO9671207">https://doi.org/10.1071/ZO9671207</ext-link></mixed-citation></ref><ref id="B31"><mixed-citation xmlns:xlink="http://www.w3.org/1999/xlink" xlink:type="simple"><person-group><name name-style="western"><surname>Mackerras</surname><given-names>MJ</given-names></name></person-group> (<year>1968a</year>) <article-title>Australian <tp:taxon-name><tp:taxon-name-part taxon-name-part-type="family">Blattidae</tp:taxon-name-part></tp:taxon-name> (<tp:taxon-name><tp:taxon-name-part taxon-name-part-type="order">Blattodea</tp:taxon-name-part></tp:taxon-name>). VIII. The <tp:taxon-name><tp:taxon-name-part taxon-name-part-type="genus">Platyzosteria</tp:taxon-name-part></tp:taxon-name> group; subgenus <tp:taxon-name><tp:taxon-name-part taxon-name-part-type="genus"/><tp:taxon-name-part taxon-name-part-type="subgenus">Melanozostera</tp:taxon-name-part></tp:taxon-name> Stål.</article-title><source>Australian Journal of Zoology</source><volume>16</volume>: <fpage>237</fpage>–<lpage>331</lpage>. <ext-link xlink:type="simple" ext-link-type="doi" xlink:href="10.1071/ZO9680237">https://doi.org/10.1071/ZO9680237</ext-link></mixed-citation></ref><ref id="B32"><mixed-citation xmlns:xlink="http://www.w3.org/1999/xlink" xlink:type="simple"><person-group><name name-style="western"><surname>Mackerras</surname><given-names>MJ</given-names></name></person-group> (<year>1968b</year>) <article-title>Australian <tp:taxon-name><tp:taxon-name-part taxon-name-part-type="family">Blattidae</tp:taxon-name-part></tp:taxon-name> (<tp:taxon-name><tp:taxon-name-part taxon-name-part-type="order">Blattodea</tp:taxon-name-part></tp:taxon-name>). IX. Revision of <tp:taxon-name><tp:taxon-name-part taxon-name-part-type="subfamily">Polyzosteriinae</tp:taxon-name-part></tp:taxon-name> tribe <tp:taxon-name><tp:taxon-name-part taxon-name-part-type="tribe">Methanini</tp:taxon-name-part></tp:taxon-name>, <tp:taxon-name><tp:taxon-name-part taxon-name-part-type="subfamily">Tryonicinae</tp:taxon-name-part></tp:taxon-name>, and <tp:taxon-name><tp:taxon-name-part taxon-name-part-type="subfamily">Blattinae</tp:taxon-name-part></tp:taxon-name>.</article-title><source>Australian Journal of Zoology</source><volume>16</volume>: <fpage>511</fpage>–<lpage>575</lpage>. <ext-link xlink:type="simple" ext-link-type="doi" xlink:href="10.1071/ZO9680511">https://doi.org/10.1071/ZO9680511</ext-link></mixed-citation></ref><ref id="B35"><mixed-citation xmlns:xlink="http://www.w3.org/1999/xlink" xlink:type="simple"><person-group><name name-style="western"><surname>Rehn</surname><given-names>JAG</given-names></name><name name-style="western"><surname>Hebard</surname><given-names>M</given-names></name></person-group> (<year>1927</year>) <article-title>The <tp:taxon-name><tp:taxon-name-part taxon-name-part-type="order">Orthoptera</tp:taxon-name-part></tp:taxon-name> of the West Indies. Number 1. <tp:taxon-name><tp:taxon-name-part taxon-name-part-type="family">Blattidae</tp:taxon-name-part></tp:taxon-name>.</article-title><source>Bulletin of the American Museum of Natural History</source><volume>54</volume>: <fpage>1</fpage>–<lpage>320</lpage>.</mixed-citation></ref></ref-list></tp:taxon-treatment>
