# Supplementary material for: A new genus and a new species in the subfamily Polyzosteriinae (Blattodea, Blattidae) from China
Source: Zookeys. 2019 Jun 5;852:85–100. doi: 10.3897/zookeys.852.33325 (PMC6562000; doi:10.3897/zookeys.852.33325)
Supplement: XML Treatment for Laevifacies quadrialata [file zookeys.852.33325-treatment2.xml]

<!DOCTYPE tp:taxon-treatment
  PUBLIC "-//TaxonX//DTD Taxonomic Treatment Publishing DTD v0 20100105//EN" "tax-treatment-NSO.dtd">
<tp:taxon-treatment xmlns:tp="http://www.plazi.org/taxpub"><tp:treatment-meta><kwd-group><label>Taxon classification</label><kwd><named-content xmlns:xlink="http://www.w3.org/1999/xlink" content-type="kingdom">Animalia</named-content></kwd><kwd><named-content xmlns:xlink="http://www.w3.org/1999/xlink" content-type="order">Blattodea</named-content></kwd><kwd><named-content xmlns:xlink="http://www.w3.org/1999/xlink" content-type="family">Blattidae</named-content></kwd></kwd-group><mixed-citation publication-type="journal"><person-group><name><surname>Liao</surname><given-names>Shuran</given-names></name><name><surname>Wang</surname><given-names>Zongqing</given-names></name><name><surname>Che</surname><given-names>Yanli</given-names></name></person-group><article-title>A new genus and a new species in the subfamily <tp:taxon-name><tp:taxon-name-part taxon-name-part-type="subfamily">Polyzosteriinae</tp:taxon-name-part></tp:taxon-name> (<tp:taxon-name><tp:taxon-name-part taxon-name-part-type="order">Blattodea</tp:taxon-name-part></tp:taxon-name>, <tp:taxon-name><tp:taxon-name-part taxon-name-part-type="family">Blattidae</tp:taxon-name-part></tp:taxon-name>) from China</article-title><source>Zookeys</source><day>05</day><month>6</month><year>2019</year><volume>852</volume><fpage>85</fpage><lpage>100</lpage><pub-id pub-id-type="doi">10.3897/zookeys.852.33325</pub-id></mixed-citation></tp:treatment-meta><tp:nomenclature><tp:taxon-name>
              <tp:taxon-name-part taxon-name-part-type="genus" reg="Laevifacies">Laevifacies</tp:taxon-name-part>
              <tp:taxon-name-part taxon-name-part-type="species" reg="quadrialata">quadrialata</tp:taxon-name-part>
              <object-id xmlns:xlink="http://www.w3.org/1999/xlink" content-type="zoobank" xlink:type="simple">http://zoobank.org/CB699FB7-9F08-4830-A85D-948A8A48E629</object-id>
            </tp:taxon-name><tp:taxon-status xmlns:xlink="http://www.w3.org/1999/xlink" xlink:type="simple">sp. nov.</tp:taxon-status></tp:nomenclature><tp:treatment-sec sec-type="diagnosis" id="SECID0EINAG"><title>Diagnosis.</title><p>Sexual dimorphism. Body small and black. Surface smooth and shining except last two terga with punctation. Tegmina and hind wings vestigial in male, tegmina vestigial and hind wings absent in female. Angles of T2–T7 sharp and protruded. Legs strong. Supra-anal plate short and triangular. Styli long and symmetrical.</p></tp:treatment-sec><tp:treatment-sec sec-type="description" id="SECID0ENNAG"><title>Description.</title><p><bold>Measurements.</bold> Male, pronotum: length × width 5.5–6.2 × 7.9–8.0 mm, overall length: 15.6–17.7 mm. Female, pronotum: length × width 7.0–7.1 × 10.5–10.7 mm, overall length: 17.0–21.0 mm.</p><p>Body black, smooth, shining. Vertex and frons black. Clypeus to part of labrum brown to dark brown, maxillary palpi and labial palpi dark brown to black. Eyes black when the specimens are fresh, fading after a long time (Figure <xref ref-type="fig" rid="F3">2D</xref>). Antennae dark brown with near middle segments and tip segments milky white (Figure <xref ref-type="fig" rid="F3">2A, B</xref>). Pronotum black, surface smooth and shining (Figure <xref ref-type="fig" rid="F3">2C</xref>). Tegmina and hind wings black, terga smooth except last two terga with punctation (Figure <xref ref-type="fig" rid="F3">2A, G</xref>). Sterna and legs dark brown to black. Cerci dark brown to black, apex yellowish brown (Figure <xref ref-type="fig" rid="F3">2A, B, G, H</xref>).</p><p>Size small to medium, female larger than male. Body oval, vertex nearly unexposed (Figure <xref ref-type="fig" rid="F3">2A, B, G, H</xref>). Ocelli present, small and round (Figure <xref ref-type="fig" rid="F3">2D</xref>). Pronotum nearly semicircular, anterior margin arc-shaped, posterior margin nearly straight, posterior <!--PageBreak -->angles blunt (Figure <xref ref-type="fig" rid="F3">2C</xref>). Small, vestigial tegmina and hind wings present in male, both extending to notal hind margin, only vestigial tegmina in female (Figure <xref ref-type="fig" rid="F3">2A, G</xref>); angles of T2–T7 sharp and protruded, sterna smooth and shining (Figure <xref ref-type="fig" rid="F3">2A, B, G, H</xref>). Legs strong, fore coxae with punctation; front femora Type A<sub>2</sub> (Figure <xref ref-type="fig" rid="F3">2E</xref>); mid and hind metatarsus with a row of spines; hind metatarsus fairly long with pulvillus which occupies nearly one-quarter of its length, remainder of surface with hair, claws moderately symmetrical and unspecialized (Figure <xref ref-type="fig" rid="F3">2E, F, I, K</xref>). Male: supra-anal plate short, triangular, divided into two round lobes (Figure <xref ref-type="fig" rid="F4">3E</xref>); subgenital plate broad and <!--PageBreak -->short, posterior margin round; styli long and symmetrical (Figure <xref ref-type="fig" rid="F4">3D</xref>). Cerci symmetrical and strong, with indistinct segmentation, ends sharp (Figure <xref ref-type="fig" rid="F4">3E</xref>). Female: supra-anal plate with higher sclerotization (Figure <xref ref-type="fig" rid="F4">3G</xref>).</p></tp:treatment-sec><tp:treatment-sec sec-type="Male genitalia" id="SECID0E6PAG"><title>Male genitalia.</title><p>Left phallomere consisting of three parts: L1, L2, and L3. L1 with two parts L1a and L1b, L1a with membranous finger-like projection; L1b with sclerotized projection. L2 consisting of L2d and L2v, L2d strongly sclerotized in anterior part, the posterior part with finger-like and with more small spines; L2va simple and broad, L2vb sclerotized and the posterior with a spinous projection. L3 with a simple hook, elongate to the right and bifurcated (Figure <xref ref-type="fig" rid="F4">3A, B</xref>). Right phallomere consisting of R1, R2, and R3. R1 large, claw-like, right margin with a prominent spine; R2 large, curved hook-like, the base strong and gradually becoming thinner, bent to the right; R3 large and cucullate, highly sclerotized (Figure <xref ref-type="fig" rid="F4">3C</xref>).</p></tp:treatment-sec><tp:treatment-sec sec-type="Female genitalia" id="SECID0ENQAG"><title>Female genitalia.</title><p>The first valve (v.I) long, slightly broad and crescent-shaped, terminal membranous; the second valve (v.II) small, flaky and obscured by the v.I; the third valve (v.III) broader than v.I, terminal membranous; paraprocts (pp.) symmetrical and the middle concave; the middle of anterior arch (a.a.) concave; basivalvula (bsv.) trapezoidal (Figure <xref ref-type="fig" rid="F4">3G</xref>); inner posterior process of the laterosternal shelf (i.p.p.) divided in two parts, which are connected by hairy membrane; outer posterior process of the laterosternal shelf (o.p.p.) symmetrical, terminal with hairs (Figure <xref ref-type="fig" rid="F4">3F</xref>).</p></tp:treatment-sec><tp:treatment-sec sec-type="material" id="SECID0E2QAG"><title>Material examined.</title><p>HOLOTYPE: male, CHINA, Hainan Prov., Baisha, Yinggeling Nature Reserve, 20-VIII-2010, Guo Zheng leg. PARATYPES: 1 male, same data as holotype; 1 male, Hainan Prov., Mt. Wuzhishan, 18-21-V-2014, Shunhua Gui, Xinran Li &amp; Jianyue Qiu leg.; 1 male, Hainan Prov., Diaoluoshan, 18-IV-2015, Lu Qiu &amp; Qikun Bai leg. (GenBank accession number: <ext-link xmlns:xlink="http://www.w3.org/1999/xlink" ext-link-type="gen" xlink:href="MK798103" xlink:type="simple">MK798103</ext-link>); 2 females, Hainan Prov., Lingshui, Mt. Diaoluoshan, 22-V-2014, Jianyue Qiu, Xinran Li &amp; Shunhua Gui leg. (GenBank accession number: <ext-link xmlns:xlink="http://www.w3.org/1999/xlink" ext-link-type="gen" xlink:href="MK798104" xlink:type="simple">MK798104</ext-link>).</p></tp:treatment-sec><tp:treatment-sec sec-type="etymology" id="SECID0ELRAG"><title>Etymology.</title><p>The species epithet comes from the Latin word <italic>quadrialata</italic> in reference to the male having four triangular vestigial wings.</p></tp:treatment-sec><tp:treatment-sec sec-type="remarks" id="SECID0E2RAG"><title>Remarks.</title><p>In our study the interspecific <abbrev xmlns:xlink="http://www.w3.org/1999/xlink" xlink:title="Kimura 2-parameter" id="ABBRID0EBSAG" xlink:type="simple">K2P</abbrev> genetic divergence among <italic><tp:taxon-name><tp:taxon-name-part taxon-name-part-type="genus" reg="Laevifacies">L.</tp:taxon-name-part><tp:taxon-name-part taxon-name-part-type="species" reg="quadrialata">quadrialata</tp:taxon-name-part></tp:taxon-name></italic> sp. nov. and other cockroach species ranged from 10.4 to 13.1%. But the genetic divergence value between male and female of <italic><tp:taxon-name><tp:taxon-name-part taxon-name-part-type="genus" reg="Laevifacies">L.</tp:taxon-name-part><tp:taxon-name-part taxon-name-part-type="species" reg="quadrialata">quadrialata</tp:taxon-name-part></tp:taxon-name></italic> sp. nov. is only 0.9%, so we pair them based on their similar morphology combined with this COI data. Sexual dimorphism occurs in <italic><tp:taxon-name><tp:taxon-name-part taxon-name-part-type="genus" reg="Laevifacies">L.</tp:taxon-name-part><tp:taxon-name-part taxon-name-part-type="species" reg="quadrialata">quadrialata</tp:taxon-name-part></tp:taxon-name></italic> sp. nov.: 1) females without hind wings, but males with vestigial hind wings (Figure <xref ref-type="fig" rid="F3">2A</xref>, <xref ref-type="fig" rid="F3">2G</xref>); 2) male with narrower body, while female with broader body (Figure <xref ref-type="fig" rid="F3">2A, B, G, H</xref>).</p></tp:treatment-sec><tp:treatment-sec sec-type="distribution" id="SECID0ESTAG"><title>Geographical distribution.</title><p>China (Hainan)</p></tp:treatment-sec><tp:treatment-sec><!--Section generated to contain objects referenced in tp:taxon-treatment.--><fig id="F3" position="float" orientation="portrait"><label>Figure 2.</label><caption><p><bold>A–K</bold><italic><tp:taxon-name><tp:taxon-name-part taxon-name-part-type="genus" reg="Laevifacies">Laevifacies</tp:taxon-name-part><tp:taxon-name-part taxon-name-part-type="species" reg="quadrialata">quadrialata</tp:taxon-name-part></tp:taxon-name></italic> sp. nov. <bold>A–F, I–K</bold> male holotype <bold>A</bold> in dorsal view <bold>B</bold> in ventral view <bold>C</bold> pronotum, in dorsal view <bold>D</bold> head, in ventral view <bold>E</bold> femur, in ventral view <bold>F</bold> tibia, in ventral view <bold>I</bold> fore tarsus, in ventral view <bold>J</bold> mid tarsus, in ventral view <bold>K</bold> hind tarsus, in ventral view. <bold>G–H</bold> female paratype <bold>G</bold> in dorsal view <bold>H</bold> in ventral view. Scale bars: 5 mm (<bold>A–B, G–H</bold>); 1 mm (<bold>C–F, I–K</bold>).</p></caption><graphic xmlns:xlink="http://www.w3.org/1999/xlink" xlink:href="zookeys-852-085-g002.jpg" position="float" orientation="portrait" xlink:type="simple" id="oo_306036.jpg"/></fig><fig id="F4" position="float" orientation="portrait"><label>Figure 3.</label><caption><p><bold>A–G</bold> male genitalia features from holotype <bold>A</bold> left phallomere, in dorsal view <bold>B</bold> L1 of left phallomere, in dorsal view <bold>C</bold> right phallomere, in dorsal view <bold>D</bold> subgenital plate, in ventral view <bold>E</bold> supra-anal plate, in dorsal view <bold>F–G</bold> female genitalia features from paratype <bold>F</bold> subgenital plate, in ventral view <bold>G</bold> supra-anal plate and genitalia, in dorsal view. Abbreviations: <bold>a.a.</bold>, anterior arch; <bold>acc.pr.</bold>, accessory process; <bold>bsv.</bold>, basivalvula; <bold>c.a.</bold>, central apodeme; <bold>i.p.p.</bold>, inner posterior process; <bold>lat.st.IX–X</bold>, laterosternal of the ninth-tenth segment; <bold>L.ph.</bold>, left phallomere; <bold>L1–L3</bold>, parts of left phallomere; <bold>o.p.p.</bold>, outer posterior process; <bold>R.ph.</bold>, right phallomere; <bold>R1–R3</bold>, parts of right phallomere; <bold>v.I–III</bold>, first-third valve; <bold>v.ph.</bold>, ventral phallomere. Scale bars: 1 mm (<bold>A, C–G</bold>); 0.5 mm (<bold>B</bold>).</p></caption><graphic xmlns:xlink="http://www.w3.org/1999/xlink" xlink:href="zookeys-852-085-g003.jpg" position="float" orientation="portrait" xlink:type="simple" id="oo_306037.jpg"/></fig></tp:treatment-sec></tp:taxon-treatment>
