# Supplementary material for: A new genus and a new species in the subfamily Polyzosteriinae (Blattodea, Blattidae) from China
Source: Zookeys. 2019 Jun 5;852:85–100. doi: 10.3897/zookeys.852.33325 (PMC6562000; doi:10.3897/zookeys.852.33325)
Supplement: XML Treatment for Melanozosteria nitida [file zookeys.852.33325-treatment3.xml]

<!DOCTYPE tp:taxon-treatment
  PUBLIC "-//TaxonX//DTD Taxonomic Treatment Publishing DTD v0 20100105//EN" "tax-treatment-NSO.dtd">
<tp:taxon-treatment xmlns:tp="http://www.plazi.org/taxpub"><tp:treatment-meta><kwd-group><label>Taxon classification</label><kwd><named-content xmlns:xlink="http://www.w3.org/1999/xlink" content-type="kingdom">Animalia</named-content></kwd><kwd><named-content xmlns:xlink="http://www.w3.org/1999/xlink" content-type="order">Blattodea</named-content></kwd><kwd><named-content xmlns:xlink="http://www.w3.org/1999/xlink" content-type="family">Blattidae</named-content></kwd></kwd-group><mixed-citation publication-type="journal"><person-group><name><surname>Liao</surname><given-names>Shuran</given-names></name><name><surname>Wang</surname><given-names>Zongqing</given-names></name><name><surname>Che</surname><given-names>Yanli</given-names></name></person-group><article-title>A new genus and a new species in the subfamily <tp:taxon-name><tp:taxon-name-part taxon-name-part-type="subfamily">Polyzosteriinae</tp:taxon-name-part></tp:taxon-name> (<tp:taxon-name><tp:taxon-name-part taxon-name-part-type="order">Blattodea</tp:taxon-name-part></tp:taxon-name>, <tp:taxon-name><tp:taxon-name-part taxon-name-part-type="family">Blattidae</tp:taxon-name-part></tp:taxon-name>) from China</article-title><source>Zookeys</source><day>05</day><month>6</month><year>2019</year><volume>852</volume><fpage>85</fpage><lpage>100</lpage><pub-id pub-id-type="doi">10.3897/zookeys.852.33325</pub-id></mixed-citation></tp:treatment-meta><tp:nomenclature><tp:taxon-name>
              <tp:taxon-name-part taxon-name-part-type="genus" reg="Melanozosteria">Melanozosteria</tp:taxon-name-part>
              <tp:taxon-name-part taxon-name-part-type="species" reg="nitida">nitida</tp:taxon-name-part>
            </tp:taxon-name><tp:taxon-authority>Brunner von Wattenwyl, 1865</tp:taxon-authority></tp:nomenclature><tp:treatment-sec sec-type="diagnosis" id="SECID0E1YAG"><title>Diagnosis.</title><p>Body broad oval and reddish brown to black. Pronotum slightly arched, surface with punctation. Vestigial tegmina sectorial with punctation, separated from mesonotum for nearly whole length, hind wings absent. Surface with punctation. Angles of T2–T7 protruded and sharp. The medial aspects to the styli with stubby and sharp spines.</p></tp:treatment-sec><tp:treatment-sec sec-type="redescription" id="SECID0E6YAG"><title>Redescription.</title></tp:treatment-sec><tp:treatment-sec sec-type="description" id="SECID0EDZAG"><title>Measurements.</title><p>Male, pronotum: length × width 7.4 × 12.5 mm, overall length: 26.1 mm.</p><p>Body uniformly deep reddish brown to black (Figure <xref ref-type="fig" rid="F5">4A, B, F, G</xref>). Eyes and ocelli yellowish white. Margin of clypeus and labrum dark brown. Vertex and frons black. Antennae brown or black, middle joints creamy-white (Figure <xref ref-type="fig" rid="F5">4D</xref>). Pronotum, tegmina, abdomen, legs and cerci all uniformly deep reddish brown to black (Figure <xref ref-type="fig" rid="F5">4C</xref>).</p><p>Body large, broad oval and convex, surface shining. Pronotum slightly arched, surface with punctation. Anterior margin of pronotum roundly protruded, and posterior margin straight (Figure <xref ref-type="fig" rid="F5">4C</xref>). Tegmina vestigial, sectorial, and separated from mesonotum, surface with punctation. Angles of metanotum protruded. Hind wings absent. Surface of all terga shining and with punctation; angles of T2–T7 protruded and sharp, T9 not protruded (Figure <xref ref-type="fig" rid="F5">4A, F</xref>). Legs short and thick. Fore coxae with slightly punctation; front femora Type A<sub>2</sub> (anterior with two long spines, posterior with many small and slightly equal spines). Tibiae hair-brushes; hind tibiae with a row of spines, hind metatarsus with pulvillus occupying one-quarter to one-third of its length, remainder of ventral surface with spines (Figure <xref ref-type="fig" rid="F5">4E</xref>). All pulvilli large, claws symmetrical (Figure <xref ref-type="fig" rid="F5">4E</xref>). Supra-anal plate long, symmetrical and quadrilateral, side edge at gradient, angles of posterior round, the middle of posterior margin concave and with hair. Cerci thick, with blurry segmentation and the terminal segment spinous distally (Figure <xref ref-type="fig" rid="F5">4F, G, L</xref>). Subgenital plate nearly quadrilateral, short. The medial aspects to the styli with stubby and sharp spines (Figure <xref ref-type="fig" rid="F5">4I</xref>).</p></tp:treatment-sec><tp:treatment-sec sec-type="Male genitalia" id="SECID0ES1AG"><title>Male genitalia.</title><p>Left phallomere includes L1, L2, and L3. L1 with three parts (a, b, c). L1a slightly sclerotized, posterior not sclerotized, membranous and blunt. L1b more sclerotized and posterior sharp. L1c anterior slightly sclerotized and posterior blunt membrane. L2 includes L2d and L2v. L2d with a well-sclerotized, strongly denticulate in anterior margin, while the posterior of the sclerite becomes more delicate and ends in a sharp point; L2v usually single, L3 is a simple hook, but the posterior divides into two small forks which resemble an elephant’s nose (Figure <xref ref-type="fig" rid="F5">4J</xref>, <xref ref-type="fig" rid="F5">4M</xref>). Right phallomere includes R1, R2, and R3. R1 large, elongate, foot-like with broad down-<!--PageBreak --><!--PageBreak -->turned “thumb” and 5–6 strongly denticulate on medial edge, R2a long, fairly broad, tapering slightly towards medial corner; R2b shorter, more strongly sclerotized and tapering to long narrow elongation. R3 with structure of folded sclerite (Figure <xref ref-type="fig" rid="F5">4K</xref>, <xref ref-type="fig" rid="F5">4M</xref>).</p></tp:treatment-sec><tp:treatment-sec sec-type="material" id="SECID0EL2AG"><title>Materials examined.</title><p>1 male, CHINA, Guangxi Prov., Shangsi, Nadang, 15-XI-1958, Dexiang Gu &amp; Jinting Liang leg.</p></tp:treatment-sec><tp:treatment-sec sec-type="Type specimen examined" id="SECID0EQ2AG"><title>Type specimen examined.</title><p>Lectotype of <italic><tp:taxon-name><tp:taxon-name-part taxon-name-part-type="genus" reg="Polyzosteria">Polyzosteria</tp:taxon-name-part><tp:taxon-name-part taxon-name-part-type="species" reg="nitida">nitida</tp:taxon-name-part></tp:taxon-name></italic>, male, Ternate (Natural History Museum Vienna), “Ternate Jeynalle CoII. Br. V. W.”, “LECTOTYPE”, “LECTOTYPE of <italic><tp:taxon-name><tp:taxon-name-part taxon-name-part-type="genus" reg="Polyzosteria">Polyzosteria</tp:taxon-name-part><tp:taxon-name-part taxon-name-part-type="species" reg="nitida">nitida</tp:taxon-name-part></tp:taxon-name></italic> Brunn. Selected by KHL Key, 1963.”; holotype of <italic><tp:taxon-name><tp:taxon-name-part taxon-name-part-type="genus" reg="Periplaneta">Periplaneta</tp:taxon-name-part><tp:taxon-name-part taxon-name-part-type="species" reg="polita">polita</tp:taxon-name-part></tp:taxon-name></italic>, male, Taiwan (Natural History Museum), “Holotype”, “<italic><tp:taxon-name><tp:taxon-name-part taxon-name-part-type="genus" reg="Periplaneta">Periplaneta</tp:taxon-name-part><tp:taxon-name-part taxon-name-part-type="species" reg="polita">polita</tp:taxon-name-part></tp:taxon-name></italic> Walker”, “BMNH (E) #878036”, presented by <xref ref-type="bibr" rid="B1">Beccaloni (2014)</xref>.</p></tp:treatment-sec><tp:treatment-sec sec-type="remarks" id="SECID0EG4AG"><title>Remarks.</title><p>We compared the lectotype of <italic><tp:taxon-name><tp:taxon-name-part taxon-name-part-type="genus" reg="Melanozosteria">M.</tp:taxon-name-part><tp:taxon-name-part taxon-name-part-type="species" reg="nitida">nitida</tp:taxon-name-part></tp:taxon-name></italic> (from Ternate, Indonesia) with the specimen from Guangxi and found there are minor differences between them: the styli are straight in the Guangxi individual (Figure <xref ref-type="fig" rid="F5">4I</xref>), but in the lectotype of <italic><tp:taxon-name><tp:taxon-name-part taxon-name-part-type="genus" reg="Melanozosteria">M.</tp:taxon-name-part><tp:taxon-name-part taxon-name-part-type="species" reg="nitida">nitida</tp:taxon-name-part></tp:taxon-name></italic>, slightly bent (Figure <xref ref-type="fig" rid="F5">4F, G</xref>). We also compared the genitalia between the Guangxi individual and the illustration in <xref ref-type="bibr" rid="B31">Mackerras (1968a)</xref>; they share the typical characters of L1b spinous projection and serration along the margin of L2d, but they are also different in the following characteristics: 1) the terminal of L3 divided into two small forks, which resemble an elephant’s nose in the Guangxi individual (Figure <xref ref-type="fig" rid="F5">4J</xref>), while in the <xref ref-type="bibr" rid="B31">Mackerras (1968a)</xref> individual, L3 has one blunt hook (Figure <xref ref-type="fig" rid="F5">4M</xref>); 2) L2v broad and sclerotized, and posterior of L3 membranous in the Guangxi individual (Figure <xref ref-type="fig" rid="F5">4J</xref>), while L2v thin, long and with sharp sclerotized terminus in the <xref ref-type="bibr" rid="B31">Mackerras (1968a)</xref> individual (Figure <xref ref-type="fig" rid="F5">4M</xref>). And the variation of supra-anal plate between samples from Queensland and New Guinea were treated as intraspecific differences in different locations (<xref ref-type="bibr" rid="B31">Mackerras 1968a</xref>). Considering <xref ref-type="bibr" rid="B31">Mackerras (1968a)</xref> also recorded that the <italic><tp:taxon-name><tp:taxon-name-part taxon-name-part-type="genus" reg="Melanozosteria">M.</tp:taxon-name-part><tp:taxon-name-part taxon-name-part-type="species" reg="nitida">nitida</tp:taxon-name-part></tp:taxon-name></italic> is a widely distributed tropical species from Taiwan, Malaya, Moluccas, and Philippines, and due to our specimens being inadequate, the minor difference in the Guangxi individual and the lectotype of <italic><tp:taxon-name><tp:taxon-name-part taxon-name-part-type="genus" reg="Melanozosteria">M.</tp:taxon-name-part><tp:taxon-name-part taxon-name-part-type="species" reg="nitida">nitida</tp:taxon-name-part></tp:taxon-name></italic> are temporarily considered as the intraspecific differences of different populations.</p></tp:treatment-sec><tp:treatment-sec sec-type="distribution" id="SECID0EEABG"><title>Geographical distribution.</title><p>Australia, Philippines, Malaysia, New Guinea, New Caledonia, New Zealand, China, Thailand.</p></tp:treatment-sec><tp:treatment-sec><!--Section generated to contain objects referenced in tp:taxon-treatment.--><fig id="F5" position="float" orientation="portrait"><label>Figure 4.</label><caption><p><bold>A–E, I–L</bold><italic><tp:taxon-name><tp:taxon-name-part taxon-name-part-type="genus" reg="Melanozosteria">Melanozosteria</tp:taxon-name-part><tp:taxon-name-part taxon-name-part-type="species" reg="nitida">nitida</tp:taxon-name-part></tp:taxon-name></italic> from Guangxi, male <bold>A</bold> in dorsal view <bold>B</bold> in ventral view <bold>C</bold> pronotum, in dorsal view <bold>D</bold> head, in ventral view <bold>E</bold> tarsus, in ventral view <bold>F–H</bold> Lectotype of <italic><tp:taxon-name><tp:taxon-name-part taxon-name-part-type="genus" reg="Melanozosteria">Melanozosteria</tp:taxon-name-part><tp:taxon-name-part taxon-name-part-type="species" reg="nitida">nitida</tp:taxon-name-part></tp:taxon-name></italic>, male <bold>F</bold> in dorsal view <bold>G</bold> in ventral view <bold>H</bold> labels <bold>I</bold> subgenital plate, in ventral view <bold>J</bold> left phallomere, in dorsal view <bold>K</bold> right phallomere, in dorsal view <bold>L</bold> supra-anal plate, in dorsal view <bold>M</bold> genitalia of <italic><tp:taxon-name><tp:taxon-name-part taxon-name-part-type="genus" reg="Melanozosteria">Melanozosteria</tp:taxon-name-part><tp:taxon-name-part taxon-name-part-type="species" reg="nitida">nitida</tp:taxon-name-part></tp:taxon-name></italic> in <xref ref-type="bibr" rid="B31">Mackerras (1968a)</xref><bold>F–H</bold> provided by H. Bruckner, Natural History Museum Vienna, NOaS Image Collection. Scale bars: 10 mm (<bold>A–B, F–G</bold>); 1 mm (<bold>C–E, I–M</bold>).</p></caption><graphic xmlns:xlink="http://www.w3.org/1999/xlink" xlink:href="zookeys-852-085-g004.jpg" position="float" orientation="portrait" xlink:type="simple" id="oo_306038.jpg"/></fig></tp:treatment-sec><ref-list><ref id="B31"><mixed-citation xmlns:xlink="http://www.w3.org/1999/xlink" xlink:type="simple"><person-group><name name-style="western"><surname>Mackerras</surname><given-names>MJ</given-names></name></person-group> (<year>1968a</year>) <article-title>Australian <tp:taxon-name><tp:taxon-name-part taxon-name-part-type="family">Blattidae</tp:taxon-name-part></tp:taxon-name> (<tp:taxon-name><tp:taxon-name-part taxon-name-part-type="order">Blattodea</tp:taxon-name-part></tp:taxon-name>). VIII. The <tp:taxon-name><tp:taxon-name-part taxon-name-part-type="genus">Platyzosteria</tp:taxon-name-part></tp:taxon-name> group; subgenus <tp:taxon-name><tp:taxon-name-part taxon-name-part-type="genus"/><tp:taxon-name-part taxon-name-part-type="subgenus">Melanozostera</tp:taxon-name-part></tp:taxon-name> Stål.</article-title><source>Australian Journal of Zoology</source><volume>16</volume>: <fpage>237</fpage>–<lpage>331</lpage>. <ext-link xlink:type="simple" ext-link-type="doi" xlink:href="10.1071/ZO9680237">https://doi.org/10.1071/ZO9680237</ext-link></mixed-citation></ref><ref id="B1"><mixed-citation xmlns:xlink="http://www.w3.org/1999/xlink" xlink:type="simple"><person-group><name name-style="western"><surname>Beccaloni</surname><given-names>GW</given-names></name></person-group> (<year>2014</year>) Cockroach Species File Online. Version 5.0/5.0. <ext-link xlink:type="simple" ext-link-type="uri" xlink:href="http://Cockroach.SpeciesFile.org">http://Cockroach.SpeciesFile.org</ext-link> [accessed 3 October 2018]</mixed-citation></ref></ref-list></tp:taxon-treatment>
